# Supplementary material for: Reduced efficacy of an anti-toxin vaccine from senescence-driven attenuation of toxin virulence
Source: JCI Insight. 2026 Jun 8;11(11):e199834. doi: 10.1172/jci.insight.199834 (PMC13313543; doi:10.1172/jci.insight.199834)
Supplement: Supporting data values [file jciinsight-11-199834-s142.xlsx]

## Sheet: Fig 1
Fig1B									Fig1C
Day 3	Day 3	Day 3	Day 3	Day 7	Day 7	Day 7	Day 7		Day 3	Day 3	Day 3	Day 3	Day 7	Day 7	Day 7	Day 7
Young	Young	Aged	Aged	Young	Young	Aged	Aged		Young	Young	Aged	Aged	Young	Young	Aged	Aged
Control	Immunized	Control	Immunized	Control	Immunized	Control	Immunized		Control	Immunized	Control	Immunized	Control	Immunized	Control	Immunized
234	60	56	120	150	9	35	120		65	25	130	104	150	9	120	140
176	50	24	156	48	30	56	182		51	6	70	24	200	30	40	48
104	70	18	255	96	8	90	240		150	4	135	65	160	8	255	143
182	24	50	168	110	48	15	192		234	8	35	98	132	48	80	32
210	12	42	105	210	0	70	144		182	72	70	130	80	0	21	90
360	16	84	126	154		40	70		144		160		180		130
342	64	42	150	110		80	140		208		8		48
280	20		195	224			195		90				156
240	40		77	120			180		255				70
	120		72				160		272
	55								234
	32
	16
Fig1D									Fig1E
Young	Young	Young	Young	Aged	Aged	Aged	Aged		Young	Young	Young	Young	Aged	Aged	Aged	Aged
USA300 wt	USA300 wt	USA300 hla	USA300 hla	USA300 wt	USA300 wt	USA300 hla	USA300 hla		USA300 wt	USA300 wt	USA300 hla	USA300 hla	USA300 wt	USA300 wt	USA300 hla	USA300 hla
Control	Immunized	Control	Immunized	Control	Immunized	Control	Immunized		Control	Immunized	Control	Immunized	Control	Immunized	Control	Immunized
130	70	35	0	50	15	12	12		30	18	0	0	20	15	0	0
200	4	20	4	70	40	16	10		48	20	6	0	15	30	2	4
120	56	30	4	40	15	16	49		32	40	4	0	16	40	9	4
195	8	150	6	36	25		120		30	91	0	0	9	9	4	2
128	32	42	12		84				6	0	16	0		60		9
60	9	28	0						100	42	2	0
216	0	40							60	15	4	6
120		6							40	50	4	15
330		40							25	45	2	6
120		65							35	10	2	0
										9		0
Fig1F					Fig1G					Fig1H
Young	Young	Aged	Aged		Young	Young	Aged	Aged		Young	Young	Aged	Aged
USA300 wt	USA300 Δhla	USA300 wt	USA300 Δhla		USA300 wt	USA300 Δhla	USA300 wt	USA300 Δhla		USA300 wt	USA300 Δhla	USA300 wt	USA300 Δhla
6.39794	6.09691	7.47712	7.60206		2.39794	2.47712	3.39794	4.30103		3.30103	2.69897	4.09691	4.65321
7	6.17609	7.30103	5.92942		2.90309	3	4.07918	5.09691		2.09691	2.83251	4.30103	4.54407
6.60206	5.75967	5.69897	6.54407		2.69897	2.09691	2.95424	4.92942		3.54407	3.60206	4.13033	5
6.54407	4.77815	7.09691	7		2.79588	0	3.87506	4.43933		3.69897	3	3.47712	3.87506
7.24304	6.24304				2.17609	2.25527				3.69897	2.57403

## Sheet: Fig 2
Fig2A			Fig2B			Fig2C							Fig2D
Young	Aged		Young	Aged		LPS+Hla	LPS+Hla	LPS	LPS	Hla	Hla		LPS+Hla	LPS+Hla	LPS	LPS	Hla	Hla
22.056	13.826		46.49	31.73		Young	Aged	Young	Aged	Young	Aged		Young	Aged	Young	Aged	Young	Aged
20.665	16.449		42.76	38.01		106.33	20.68	36.42	0	0	0		165.33	111.06	0	56.79	0	0
21.259	20.964		39.06	33.53		217.56	6.86	70.87	0	0	0		816.61	0	0	156.29	0	0
21.57	17.074		40.56	32.33		135.29	27.84	5	0	0	0		301.02	11.56	0	0	0	0
23.7	18.91		36.21	33.38		113.24	0	0	0	0	0		0	0	0	0	0	0
20.391	20.39		35.4	36.29			0		0		0		0	0	0	0	0	0
			40.74										0		65.83		0
			34.29
Fig2E			Fig2F			Fig2G			Fig2H
Young	Aged		Young	Aged		Young	Aged		Young	Aged
1.931	2.999		91.71	83.98		54.58	62.51		18.117	24.3651
6.189	28.733		74.46	64.18		47.77	55.04		32.0726	18.1169
3.863	7.672		89.84	77.77		55.26	59.46		31.7918	17.2201
1.821									28.8002	25.8192
									24.4	16.25
									48.1	34.35
									30.6	16.75
									22.8	34.5
Fig2I			Fig2J			Fig2K			Fig2L
Young	Aged		Young	Aged		Young	Aged		Young	Aged
3.70635	10.0561		83.1417	75.071		78.15	75.2		80.9656	59.0564
1.26576	21.259		77.2133	81.6037		111	86.5		60.4426	43.9053
23.1029	40.7859		68.4627	84.3349		108	102		62.2321	41.8388
12.042	18.7654		75.1386	86.076		95.75	95.1		43.4523	30.952
5.65685	1.84038		69.3397	80.9068		106	126.5		33.8664	20.3229
1.94531			79.6598	85.1288		96.4	110		41.4521
26.7228						138
14.8254						143
						141

## Sheet: Fig 3
S3A					S3B					S3C					S3D
DMSO	DMSO	GI254023	GI254023		DMSO	DMSO	GI254023	GI254023		DMSO	DMSO	GI254023	GI254023		Young	Young	Aged	Aged
Young	Aged	Young	Aged		Young	Aged	Young	Aged		Young	Aged	Young	Aged		Control	GI254023X	Control	GI254023X
360	133	50	110		212.533	109.586	43.974	0		286.8	174.77	205.63	211.63		20	4	24	10
312	53	85	188		159.244	118.995	2.051	0		214.69	201.93	203.4	195.48		12	6	14	9
264	0	15	32		159.689	120.902	0	0		240.83	223.54	206.49	208.74		12	0	12	18
221	159	172	163		213.573	81.633	39.465	0		246.42	222.6	183.67	202.63		50	9	15	16
213	197	176	202		176.363	97.563	3.853	0		275.43	203.71	223.13	172.63		42	6	8	9
186	169	165	172												16	4	6	9
															4	8	9	10
															28	14	12	15
															28	32	15	16
															24	6	2	4

## Sheet: Fig 4
Fig4B					Fig4C
Young	Aged	Young	Aged		Young	Aged	Young	Aged	Young
C57BL/6	C57BL/6	NSG+BM	NSG+BM		C57BL/6	C57BL/6	NSG+BM	NSG+BM	NSG no BM
31.63	63.26	57.54	53.12		11.06	21.86	19.05	16.2	1.05
31.53	47.44	53.9	37.66		16.36	12.98	10.19	9.51	0.02
30.52	71.35	59.72	58.44		2.12	18.6	15.89	10.45	1.78
24.49	33.97	58.51	61.46		7.65	20.7	19.01	9.8
67.82	61.22	38.56	40.13					13.25
25.24	44.15	40.48	50.36
	42.69	40.47	36.5
	40.37	41.12	66.49
			59.85
			65.11
			57.12
			46.38
Fig4D					Fig4E					Fig4F			Fig4G
DMSO	DMSO	GI254023	GI254023		DMSO	DMSO	GI254023	GI254023		Y.BM	A.BM		USA300 wt	USA300 wt	USA300 hla	USA300 hla
Y.BM	A.BM	Y.BM	A.BM		Y.BM	A.BM	Y.BM	A.BM		156	48		Y.BM	A.BM	Y.BM	A.BM
87.1093	0	33.9873	56.4592		247.598	39.0603	47.8543	0		168	100		96	18	0	2
81.0703	75.3585	4.17025	0		200.648	0	39.7672	0		272	110		140	0	0	0
55.8757	89.7651	10.2933	10.3758		170.18	117.444	55.3332	113.651		400	35		120	24	0	0
63.7688	103.358	0								300	90		70	45	0	0
		38.7536									40		50	18	0	0
											105		40	78	0	6
											190
											60

## Sheet: Fig 5
Fig5B					Fig5C					Fig5D					Fig5E
USA300 wt	USA300 wt	USA300 hla	USA300 hla		USA300 wt	USA300 wt	USA300 hla	USA300 hla		USA300 wt	USA300 wt	USA300 hla	USA300 hla		USA300 wt	USA300 wt	USA300 hla	USA300 hla
Healthy	Leukopenia	Healthy	Leukopenia		USA300 wt	USA300 Δhla	USA300 wt	USA300 Δhla		USA300 wt	USA300 Δhla	USA300 wt	USA300 Δhla		USA300 wt	USA300 Δhla	USA300 wt	USA300 Δhla
252	15	0	8		6.892	6.785	7.903	6.009		4.002	2.815	3.475	5.533		5.831	5.176	4.898	7.119
224	9	0	4		6.875	5.756	6.792	6.176		3.314	2.736	3.461	4.93		4.273	3.617	5.537	6.797
136	0	0	0		6.362	5.633	6.58	6.58		3.308	2.789	3.473	4.841		3.982	3.124	5.627	6.183
75	0	0	0		7.255	5.568	6.134	6.996		2.759	2.318	3.824	4.529		3.674	2.574	5.979	5.988
210	0	0	0		6.544	4.763	5.934	7.146		2.107	2.337	3.116	3.999		3.109	2.87	5.958	5.01
180	0	0	0
102	0	0	0
168	0	0	0
105	0	0	0
Fig5F					Fig5G					Fig5H
Day 0	Day 2	Day 4	Day 6		Day 0	Day 2	Day 4	Day 6		Healthy	Leukopenia
5.79	3.7	2.88	0.9		0.795	0.7	0.61	0.22		32.89	0.84
6.19	3.63	1.92	0.92		0.76	0.47	0.36	0.2		4.17	7.62
6.72	4.04	2.02	1.28		1.04	0.535	0.23	0.29		18.89	2.97
										19.15	3.6

## Sheet: Suppl 1
S1A									S1B
Day 14	Day 14	Day 14	Day 14	Day 21	Day 21	Day 21	Day 21		Day 14	Day 14	Day 14	Day 14	Day 21	Day 21	Day 21	Day 21
Young	Young	Aged	Aged	Young	Young	Aged	Aged		Young	Young	Aged	Aged	Young	Young	Aged	Aged
Control	Immunized	Control	Immunized	Control	Immunized	Control	Immunized		Control	Immunized	Control	Immunized	Control	Immunized	Control	Immunized
35	12	9	65	0	20	0	30		12	0	40	4	4	0.001	32	0
20	6	12	225	0	0	0	0		9	0	30	90	10	0.0002	18	56
0	0	110	72	0	0	0	24		4	0	21	63	6	0	5	6
12	6	50	40	0	0	0	32		9	6	120	16	0	0	20	4
60	0	84	18	0	0	0	60		2	1	48	120	3	0.01	28	80
72	0	56	35	0	0	0	10		12		10		0		3
21	0	50	20	0	0	0	24		16				3
35	0		16	0	0		32		6				0
8	8		60	0	0		24		12				0
	0		70	0	0				9				1
				0	0								0
				0	0
				0	0
				0
S1C									S1D
Young	Young	Young	Young	Aged	Aged	Aged	Aged		Young	Young	Young	Young	Aged	Aged	Aged	Aged
USA300 wt	USA300 wt	USA300 hla	USA300 hla	USA300 wt	USA300 wt	USA300 hla	USA300 hla		USA300 wt	USA300 wt	USA300 hla	USA300 hla	USA300 wt	USA300 wt	USA300 hla	USA300 hla
Control	Immunized	Control	Immunized	Control	Immunized	Control	Immunized		Control	Immunized	Control	Immunized	Control	Immunized	Control	Immunized
80	36	30	4	120	9	12	12		20	28	7	0	4	72	2	4
165	4	60	0	90	9	9	18		40	20	16	0	6	64	0	0
240	20	15	0	80	36	16	15		48	40	0	0	6	80	0	0
180	32	35	2	96	42		90		100	35	2	0	35	22	0	2
80	12	40	0		12				49	0	0	0		12		0
120	0	32	0						20	18	0	0
64	10	35							20	25	4	2
18		4							56	50	0	6
140		4							24	21	0	1
80		60							12	6	0	0
										4	0	0
S1E									S1F
Young	Young	Young	Young	Aged	Aged	Aged	Aged		Young	Young	Young	Young	Aged	Aged	Aged	Aged
USA300 wt	USA300 wt	USA300 hla	USA300 hla	USA300 wt	USA300 wt	USA300 hla	USA300 hla		USA300 wt	USA300 wt	USA300 hla	USA300 hla	USA300 wt	USA300 wt	USA300 hla	USA300 hla
Control	Immunized	Control	Immunized	Control	Immunized	Control	Immunized		Control	Immunized	Control	Immunized	Control	Immunized	Control	Immunized
28	2	12	0	80	30	4	2		60	2	0	0	0	25	0	0
105	6	20	0	63	8	2	4		12	6	1	0	12	4	0.01	2
30	6	6	0	42	4	0	12		6	2	0	0	12	1	0	0
70	6	4	0	48	20		30		6	2	0	0	12	20	0	0
140	0	36	0		6				30	0	0	0.01		6		0
30	0	9	0						12	12	0	0.01
32	0	4							12	2	0	0
70		2							0	3	0	0
36		10							9	2	0	0
		12							4	0	0	0
										6		0
S1G									S1H
Young	Young	Young	Young	Aged	Aged	Aged	Aged		Young	Young	Young	Young	Aged	Aged	Aged	Aged
USA300 wt	USA300 wt	USA300 hla	USA300 hla	USA300 wt	USA300 wt	USA300 hla	USA300 hla		USA300 wt	USA300 wt	USA300 hla	USA300 hla	USA300 wt	USA300 wt	USA300 hla	USA300 hla
Control	Immunized	Control	Immunized	Control	Immunized	Control	Immunized		Control	Immunized	Control	Immunized	Control	Immunized	Control	Immunized
20	4	4	0	12	10	0	25		0	0	0	0	0	14	0	0
50	0	0	0	6	6	0	4		0	0	0	0.01	8	0	0	0
12	2	0	0	10	4	0	4		0	0	0	0	6	15	0.01	0.01
0	0	0	0	12	0		0		0	0	0	0	0	0	0	0
6	0	0	0		6				0	0	0	0		28		0
	0		0						15	2	0	0
	0		0						0	0	0	0
									0	0	0	0
									4	2	0	0
									4	0	0	0
S1I									S1J
Young	Young	Young	Young	Aged	Aged	Aged	Aged		Young	Young	Young	Young	Aged	Aged	Aged	Aged
USA300 wt	USA300 wt	USA300 hla	USA300 hla	USA300 wt	USA300 wt	USA300 hla	USA300 hla		USA300 wt	USA300 wt	USA300 hla	USA300 hla	USA300 wt	USA300 wt	USA300 hla	USA300 hla
Control	Immunized	Control	Immunized	Control	Immunized	Control	Immunized		Control	Immunized	Control	Immunized	Control	Immunized	Control	Immunized
4.54	4.52	4	3.7	2.3	5.41	0	5.49		3.3	3	0	3.9	4.78	4.3	0	0
3.08	3.69	3.6	4.08	2	5.6	2.9	5.57		3	3.85	0.3	0	4.3	4.3	2.3	2
2	3.63	2	4.78	4	5.7	0.3	5.49		5.78	6.08	0	0.3	0	3	0	2.3
3.78	2	3	4.6	3.7	5.7		5.61		0	0	0.3	0	0	2.48	0	4.7
	2.95	3.3	2.48		5.85				0	0.3	0	0
	0		2.3
	2

## Sheet: Suppl 3
S3A														S3B
	0 min	0 min	0 min	0 min	0 min	0 min	30 min	30 min	30 min	30 min	30 min	30 min		Young	Aged
Young	83.1417	77.2133	68.4627	75.1386	69.3397	79.6598	75.832	63.8341	84.9046	66.8644	81.3428			138	62.1
Aged	75.071	81.6037	84.3349	86.076	80.9068	85.1288	76.8576	79.9415	88.957	87.7531	81.4181	83.481		119.5	78.15
														111	104.5
														93.15	90.55
														99.5	133.5
														92.5	128
														119
														135
														141

## Sheet: Suppl 5
S5A					S5B					S5C
Medium	Medium	Hla	Hla		Medium	Medium	Hla	Hla		Medium	Medium	Hla	Hla
Young	Aged	Young	Aged		Young	Aged	Young	Aged		Young	Aged	Young	Aged
4.162	2.932	2.866	4.165		99.65	99.3	99.05	99.25		960	1145	1129.5	1028
2.892	2.98	3.33	2.259		99.4	99	99.15	99.2		983.5	1115.5	997.5	1031
2.439	3.681	2.117	2.927		99.45	99.3	99.3	99.15		1100	1128.5	897	1047.5
		3.134	8.741		99.75	99.8	99.75	99.65		1168	1212.5	1291	1191.5
		2.589	3.265		99.65	99.7	99.6	99.75		1024.5	1185.5	1103	1161
		3.065	4.387		99.65	99.65	99.75	99.45		993	1272.5	1065.5	1161
		1.677
S5D			S5E													S5F
Young	Aged		Medium	Medium	LPS	LPS	Hla	Hla	LPS+Hla	LPS+Hla	Pam3CSK4	Pam3CSK4	Pam3CSK4+Hla	Pam3CSK4+Hla		Medium	Medium	LPS	LPS	Hla	Hla	LPS+Hla	LPS+Hla	Pam3CSK4	Pam3CSK4	Pam3CSK4+Hla	Pam3CSK4+Hla
64.4297	65.1411		Young	Aged	Young	Aged	Young	Aged	Young	Aged	Young	Aged	Young	Aged		Young	Aged	Young	Aged	Young	Aged	Young	Aged	Young	Aged	Young	Aged
63.1966	61.5366		0	0	0	0	84.8168	71.0216	91.2332	102.141	0	4.29101	126.203	90.5916		22.6356	20.8091	16.0146	14.6448	27.6584	29.7132	28.8	34.9644	73.3204	66.6994	94.325	82.4528
65.7576	63.8606		0	0	2.36609	7.49921	71.6632	80.3254	88.9875	106.312	0.12035	12.9532	114.332	126.203		26.9735	17.8411	22.8639	13.5032	35.8776	45.9232	35.421	33.5945	85.6492	52.7725	95.2382	67.6127
54.4412	58.7916		0	0	0	0.76199	55.3014	67.8134	69.0966	76.1547	4.93265	6.21593	98.2913	87.0626		22.6356	15.3297	14.8731	12.1334	31.3114	18.7543	49.3479	27.8867	78.1149	55.0556	86.7907	66.4711
56.6164	56.3747															28.3434		21.2658		40.6721		42.7269		77.43		71.7223
66.0424	51.9034
S5G													S5H
Medium	Medium	LPS	LPS	Hla	Hla	LPS+Hla	LPS+Hla	Pam3CSK4	Pam3CSK4	Pam3CSK4+Hla	Pam3CSK4+Hla		HKSA	HKSA	Hla	Hla	HKSA+Hla	HKSA+Hla
Young	Aged	Young	Aged	Young	Aged	Young	Aged	Young	Aged	Young	Aged		Young	Aged	Young	Aged	Young	Aged
0	0	0	0	0	0	0	0	0	0	0	0		44.9666	45.4323	48.2263	62.6617	59.4021	76.1659
0	0	0	0	0	0	0	0	0	0	0	0		47.7606	38.913	55.6768	57.5395	65.9213	68.2496
0	0	0	0	0	0	0	0	0	0	0	0		49.6232	29.1342	58.9364	49.1576	78.9598	52.4172
													45.4791	50.2848	70.4687	71.4299	91.6138	84.4052
													57.9739	56.0516	90.1721	59.4156	73.3521	83.9247
													54.1293	42.1151	82.0024	74.7938	83.9247	82.483

## Sheet: Suppl 6
S6A					S6B					S6C
Young	Aged	Young	Aged		Young	Aged	Young	Aged		Young	Aged	Young	Aged
8.09691	7.65321	6.85248	7.4624		4.31597	5.30103	5.0899	3.81954		3.1038	4.39794	5.20412	4.734
6.77815	7.20951	6.68124	7		3.90849	4.61278	4.61278	4.12711		4.88081	3.28103	4.63347	4.23045
6.98677	6.87506	7.34242	6.47712		5.00988	4.0086	4.59107	3.76343		4.91381	3.87506	4.79934	4.30103
6.83885	6.38382	7.27184	6.18752		2.89763	3.51851	4.11059	4.23045		4.02119	4.29666	4.66276	4.39794
6.78533	7.03743	6.30103	7.32015		4.01703	4.38021	4.20412	3.68124		4.17609	4.68124	5.02119	4.96142
6.39794		7.02119			4.60206		4.28103			3.60206		4.60206
6.95182		6.38021			4.92942		4.94792			3.68124		3.57978
6.96379		6.47712			3.68124		4.38021			4.39445		4.62325

## Sheet: Suppl 7
S7A			S7B			S7C					S7D
Y.BM	A.BM		Y.BM	A.BM		USA300 wt	USA300 wt	USA300 hla	USA300 hla		USA300 wt	USA300 wt	USA300 hla	USA300 hla
12	0		80	12		Y.BM	A.BM	Y.BM	A.BM		Y.BM	A.BM	Y.BM	A.BM
9	9		99	49		280	99	0	0		135	10	0	4
36	12		198	12		255	0	0	0		128	52	0	0
15	0		440	32		396	50	4	4		88	18	0	0
40	0		550	80		30	40	0	9		63	0	0.01	0
24	0			42		72	70	0	4		25	48	0	0
48	70			324		104	50	12	4		15	9	0	0
30	24			195		169	30	6	0
48	10			272		50	98	4	0
	30			224
